# Supplementary material for: Length of Washout Period After Remission Does Not Influence Relapse Risk in Patients with Acute Myeloid Leukemia Treated with Hypomethylating Agents Combined with Venetoclax
Source: J Clin Med. 2025 Jul 15;14(14):5007. doi: 10.3390/jcm14145007 (PMC12295650; doi:10.3390/jcm14145007)
Supplement: Supplementary file 1 [file jcm-14-05007-s001.zip]

Archive with 1 entries (1 files):
- jcm-3708200-supplementary.pdf
